# Supplementary material for: Effects of Dietary Linoleic Acid on Blood Lipid Profiles: A Systematic Review and Meta-Analysis of 40 Randomized Controlled Trials
Source: Foods. 2023 May 25;12(11):2129. doi: 10.3390/foods12112129 (PMC10253160; doi:10.3390/foods12112129)
Supplement: Supplementary file 1 [file foods-12-02129-s001.zip]

Archive with 1 entries (1 files):
- foods-2360780-supplementary.pdf
